# Supplementary material for: Antibiotic Use in Pediatrics: Perceptions and Practices of Romanian Physicians
Source: Antibiotics (Basel). 2025 Sep 27;14(10):976. doi: 10.3390/antibiotics14100976 (PMC12561463; doi:10.3390/antibiotics14100976)
Supplement: Supplementary file 1 [file antibiotics-14-00976-s001.zip]

Archive with 1 entries (1 files):
- antibiotics-3859668-supplementary.pdf
